# Supplementary material for: Exogenous Nitric Oxide Induces Pathogenicity of Alternaria alternata on Huangguan Pear Fruit by Regulating Reactive Oxygen Species Metabolism and Cell Wall Modification
Source: J Fungi (Basel). 2024 Oct 19;10(10):726. doi: 10.3390/jof10100726 (PMC11508668; doi:10.3390/jof10100726)
Supplement: Supplementary file 1 [file jof-10-00726-s001.zip]

Archive with 1 entries (1 files):
- jof-3241608-supplementary.pdf
